# Supplementary material for: A Monoclonal Antibody-Based Indirect Competitive ELISA for Detecting Goose Astrovirus Antibodies
Source: Vet Sci. 2026 Jan 7;13(1):59. doi: 10.3390/vetsci13010059 (PMC12846494; doi:10.3390/vetsci13010059)
Supplement: Supplementary file 1 [file vetsci-13-00059-s001.zip]

Archive with 1 entries (1 files):
- vetsci-4035912-supplementary.pdf
